# Supplementary material for: Primus Inter PARES: First among equals—practical strategies for young adult PAtient RESearch partners (PARES) by young adult PARES
Source: Res Involv Engagem. 2024 May 8;10:45. doi: 10.1186/s40900-024-00576-0 (PMC11077772; doi:10.1186/s40900-024-00576-0)
Supplement: Supplementary file 1 — Supplementary material 1. [file 40900_2024_576_MOESM1_ESM.zip]

Archive with 5 entries (5 files):
- Supplemental File - Appendix B.docx
- Supplemental File - Appendix C - Solidarity Statement.docx
- Supplemental File - Appendix D - TransparenSCI.pdf
- Supplemental File - Appendix E - Storytellers.pdf
- Supplemental Files - Appendix A - Practical Application Details.docx
